# Supplementary material for: Exosomes derived from mir-337-3p over-expressing tendon stem cells protect against apoptosis of tenocytes via targeting caspase3
Source: BMC Musculoskelet Disord. 2024 Jul 19;25:561. doi: 10.1186/s12891-024-07691-9 (PMC11264700; doi:10.1186/s12891-024-07691-9)
Supplement: Supplementary file 1 — Supplementary Material 1 [file 12891_2024_7691_MOESM1_ESM.xlsx]

## Sheet: figure.3
Relative expression of							Normality test
miR-337-3p (fold change)								Kolmogorov Smirnov (V)a			Shapiro-Wilk
		Exo(miR-337-3p)						Statistics	df	Sig.	Statistics	df	Sig.
	PBS	25(μg/ml)	50(μg/ml)	100(μg/ml)			VAR00001	0.188	3	.	0.998	3	0.912
	0.763	1.627	4.36	6.6			VAR00002	0.222	3	.	0.985	3	0.768
	0.987	1.799	3.843	7.212			VAR00003	0.358	3	.	0.813	3	0.147
	1.25	2.063	3.887	6.273			VAR00004	0.246	3	.	0.97	3	0.669
							VAR00005	0.194	3	.	0.997	3	0.888
Cell viability (%)							VAR00006	0.202	3	.	0.994	3	0.851
		Exo(miR-337-3p)					VAR00007	0.273	3	.	0.945	3	0.548
	PBS	25(μg/ml)	50(μg/ml)	100(μg/ml)			VAR00008	0.333	3	.	0.862	3	0.272
	100.6	124.879	138.487	150.942			VAR00009	0.315	3	.	0.891	3	0.358
	108.579	111.535	131.197	160.672			VAR00010	0.265	3	.	0.953	3	0.584
	90.821	119.108	128.202	152.43			VAR00011	0.263	3	.	0.955	3	0.593
							VAR00012	0.208	3	.	0.992	3	0.826
EdU positive cells (%)							VAR00013	0.182	3	.	0.999	3	0.935
	Exo(NC)	Exo(miR-337-3p)					VAR00014	0.321	3	.	0.881	3	0.328
	5.945	26.069					VAR00015	0.326	3	.	0.873	3	0.303
	2.019	28.169					VAR00016	0.18	3	.	0.999	3	0.946
	5.171	32.881					a Lilliefors significance correction
Number of migratory cells
	Exo(NC)	Exo(miR-337-3p)
	29	201
	45	209
	40	190
Number of invaded cells
	Exo(NC)	Exo(miR-337-3p)
	47	137
	38	170
	30	143
Apoptosis rate (%)
	Exo(NC)	Exo(miR-337-3p)
	24.548	6.942
	23.751	5.362
	19.841	3.618

## Sheet: figure.4
Luciferase activity									Normality test
		nc mimic			mimic					Kolmogorov Smirnov (V)a			Shapiro-Wilk
	wt	1.084	0.962	0.953	0.129	0.16	0.145			Statistics	df	Sig.	Statistics	df	Sig.
	mut	1.019	1.063	0.919	0.999	1.076	1.131		VAR00017	0.363	3	.	0.801	3	0.118
									VAR00018	0.177	3	.	1	3	0.964
Relative enrichment of									VAR00019	0.267	3	.	0.952	3	0.578
CASP3 (fold change)									VAR00020	0.211	3	.	0.991	3	0.817
	input	biotin-nc	biotin-miR-337-3p						VAR00021	0.343	3	.	0.843	3	0.222
	1.089	0.091	0.389						VAR00022	0.265	3	.	0.953	3	0.583
	0.852	0.115	0.499						VAR00023	0.332	3	.	0.863	3	0.275
	1.059	0.037	0.406						VAR00024	0.369	3	.	0.788	3	0.087
									VAR00025	0.254	3	.	0.964	3	0.634
Relative expression of									a Lilliefors significance correction
CASP3 (fold change)
	nc inhibitor	inhibitor
	0.808	3.406
	0.836	3.253
	1.355	2.945

## Sheet: figure.5
Relative expression of							Normality test
CASP3 (fold change)								Kolmogorov Smirnov (V)a			Shapiro-Wilk
	oe-nc	oe-CASP3						Statistics	df	Sig.	Statistics	df	Sig.
	1.095	3.693					VAR00026	0.361	3	.	0.805	3	0.127
	0.958	3.941					VAR00027	0.184	3	.	0.999	3	0.929
	0.947	4.223					VAR00028	0.177	3	.	1	3	0.964
							VAR00029	0.325	3	.	0.875	3	0.31
EdU positive cells (%)							VAR00030	0.37	3	.	0.786	3	0.081
	Exo(NC)	Exo(miR-337-3p)	Exo(miR-337-3p)+oe-nc	Exo(miR-337-3p)+oe-CASP3			VAR00031	0.315	3	.	0.892	3	0.359
	3.705	30.992	31.442	13.625			VAR00032	0.314	3	.	0.893	3	0.363
	5.001	30.206	31.746	8.156			VAR00033	0.225	3	.	0.984	3	0.756
	6.214	26.438	25.41	9.239			VAR00034	0.23	3	.	0.981	3	0.734
							VAR00035	0.253	3	.	0.964	3	0.637
Number of migratory cells							VAR00036	0.191	3	.	0.997	3	0.9
	Exo(NC)	Exo(miR-337-3p)	Exo(miR-337-3p)+oe-nc	Exo(miR-337-3p)+oe-CASP3			VAR00037	0.216	3	.	0.989	3	0.797
	33	191	227	60			VAR00038	0.292	3	.	0.923	3	0.463
	37	245	250	78			VAR00039	0.343	3	.	0.842	3	0.22
	32	224	213	72			VAR00040	0.26	3	.	0.958	3	0.606
							VAR00041	0.234	3	.	0.979	3	0.72
Number of invaded cells							VAR00042	0.361	3	.	0.806	3	0.13
	Exo(NC)	Exo(miR-337-3p)	Exo(miR-337-3p)+oe-nc	Exo(miR-337-3p)+oe-CASP3			VAR00043	0.373	3	.	0.778	3	0.063
	42	163	158	65			a Lilliefors significance correction
	36	179	137	72
	31	152	165	73
Apoptosis rate (%)
	Exo(NC)	Exo(miR-337-3p)	Exo(miR-337-3p)+oe-nc	Exo(miR-337-3p)+oe-CASP3
	22.254	4.505	2.257	13.213
	24.028	3.096	2.55	13.076
	18.465	6.883	6.124	9.559
